# Supplementary material for: Epidemiology of E. coli in Cystic Fibrosis Airways Demonstrates the Capacity for Persistent Infection but Not Patient-Patient Transmission
Source: Front Microbiol. 2020 Mar 20;11:475. doi: 10.3389/fmicb.2020.00475 (PMC7100150; doi:10.3389/fmicb.2020.00475)
Supplement: Supplementary file 2 [file Data_Sheet_2.xlsx]

## Sheet: Sheet1
Supplementary Table 8. List of segregating SNPs among sequenced ST-131 isolates. SNP presence/absence is shown in each isolate's column: 0 indicates the reference base, 1 the first alternate base, 2 the second alternate base, and so on.
Position = position of SNP in reference genome
Ref = reference base at SNP position
Alt = alternate base(s) at SNP position; * = ambiguous base (gap, N)
Columns H to Y = presence/absence of SNP; 0 = reference base, 1 = first alternate base, 2 = second alternate base, -- = ambiguous base call at that position for that isolate
Chromosome	Position	Ref	Alt	Effect	Gene_ID	Gene_Short_Name	A013-E110-14-10-2015	A013-E114-5-10-2016	A013-E93-23-04-2014	A058-E01-29-03-2006	A058-E02-01-04-2013	A058-E03-04-12-2013	A058-E98-03-09-2014	A077-E12-15-04-2009	A077-E13-29-03-2010	A077-E94-24-05-2014	A078-E07-21-03-2012	A078-E08-22-07-2013	A078-E106-4-7-2015	A111-E09-13-05-2009	A111-E10-08-02-2010	A111-E91-08-02-2010	A308-E45-18-08-2008	A308-E46-19-12-2012
NZ_HG941718	38755	G	A	synonymous_variant	EC958_RS00185	carB	1	1	1	0	0	0	0	0	0	0	0	0	0	0	0	0	0	0
NZ_HG941718	40357	C	T	missense_variant	EC958_RS00200	caiE	0	0	0	0	0	0	0	0	0	0	0	0	0	0	0	0	1	1
NZ_HG941718	63032	T	G	missense_variant	EC958_RS00305	lptD	1	1	1	1	1	1	1	1	1	1	0	0	0	1	1	1	0	0
NZ_HG941718	132048	T	C	missense_variant	EC958_RS00610	hcp	0	0	0	0	0	0	0	0	0	0	1	1	1	0	0	0	0	0
NZ_HG941718	175651	G	A	missense_variant	EC958_RS00830	hrpB	0	0	0	1	1	1	1	1	1	1	0	0	0	1	1	1	0	0
NZ_HG941718	177153	G	T	stop_gained	EC958_RS00830	hrpB	0	0	0	0	0	0	0	0	0	0	0	0	0	0	0	0	1	1
NZ_HG941718	230605	C	A	missense_variant	EC958_RS01040	tilS	0	0	0	0	0	0	0	0	0	0	0	0	0	0	0	0	1	1
NZ_HG941718	272045	G	T	missense_variant	EC958_RS01285	EC958_RS01285	1	1	1	1	1	1	1	1	1	1	0	0	0	1	1	1	0	0
NZ_HG941718	332727	A	C	missense_variant	EC958_RS01590	ecpD	0	1	0	0	0	0	0	0	0	0	0	0	0	0	0	0	0	0
NZ_HG941718	405250	G	A,*	synonymous_variant	EC958_RS01890	EC958_RS01890	1	1	1	0	0	0	0	0	0	0	--	--	--	0	0	0	0	0
NZ_HG941718	405878	C	*,T	synonymous_variant	EC958_RS01890	EC958_RS01890	0	0	0	0	0	0	0	0	0	0	--	--	--	0	0	0	2	2
NZ_HG941718	410560	C	T,*	missense_variant	EC958_RS01915	dmpG	1	1	1	0	0	0	0	0	0	0	2	2	2	0	0	0	0	0
NZ_HG941718	454375	C	T	intergenic_region	EC958_RS02125-EC958_RS02130	acpH-queA	1	1	1	1	1	1	1	1	1	1	0	0	0	1	1	1	0	0
NZ_HG941718	462284	C	T	intergenic_region	EC958_RS02165-EC958_RS02170	EC958_RS02165-nrdR	0	0	0	0	0	0	0	0	0	0	1	1	1	0	0	0	0	0
NZ_HG941718	501426	G	T	synonymous_variant	EC958_RS02355	EC958_RS02355	0	0	0	0	0	0	0	0	0	0	0	0	0	0	0	0	1	1
NZ_HG941718	510672	A	G,*	missense_variant	EC958_RS02415	EC958_RS02415	1	2	0	0	0	0	0	0	0	0	0	0	0	0	0	0	0	0
NZ_HG941718	515282	C	T	stop_gained	EC958_RS02425	acrR	0	0	0	0	0	0	0	0	0	0	0	0	0	1	1	1	0	0
NZ_HG941718	605834	C	T	synonymous_variant	EC958_RS02850	pheP	0	0	0	0	0	0	0	0	0	0	0	0	0	0	0	0	1	1
NZ_HG941718	624285	C	T	synonymous_variant	EC958_RS02960	fepA	0	0	0	0	0	0	0	0	0	0	0	0	1	0	0	0	0	0
NZ_HG941718	628259	A	G	synonymous_variant	EC958_RS02975	entF	0	0	0	0	0	1	0	0	0	0	0	0	0	0	0	0	0	0
NZ_HG941718	646009	A	T	synonymous_variant	EC958_RS03045	hcxA	0	0	0	1	1	1	1	0	0	0	0	0	0	0	0	0	0	0
NZ_HG941718	669391	G	T	intergenic_region	EC958_RS03155-EC958_RS03160	cspE-crcB	1	1	1	0	0	0	0	0	0	0	0	0	0	0	0	0	0	0
NZ_HG941718	698885	C	A	missense_variant	EC958_RS03315	lnt	0	0	0	1	1	1	1	0	0	0	0	0	0	0	0	0	0	0
NZ_HG941718	721713	C	A,*	intergenic_region	EC958_RS03440-EC958_RS03445	EC958_RS03440-EC958_RS03445	0	0	0	0	0	0	0	0	0	0	1	1	1	0	0	2	0	0
NZ_HG941718	723236	G	A	missense_variant	EC958_RS03450	EC958_RS03450	0	0	0	0	1	1	1	0	0	0	0	0	0	0	0	0	0	0
NZ_HG941718	743088	G	T	stop_gained	EC958_RS03545	kdpB	0	0	0	0	0	0	0	0	0	0	0	0	0	1	1	1	0	0
NZ_HG941718	775834	C	T	synonymous_variant	EC958_RS03710	EC958_RS03710	0	0	0	0	0	0	0	1	1	1	0	0	0	0	0	0	0	0
NZ_HG941718	823415	C	T	synonymous_variant	EC958_RS03970	bioC	1	1	1	0	0	0	0	0	0	0	0	0	0	0	0	0	0	0
NZ_HG941718	849337	C	T	missense_variant	EC958_RS04110	ybiI	0	0	0	0	0	0	0	0	0	0	0	0	0	0	0	0	1	1
NZ_HG941718	872268	C	T	missense_variant	EC958_RS04215	EC958_RS04215	0	0	0	0	0	0	0	0	0	0	1	1	1	0	0	0	0	0
NZ_HG941718	915502	G	A	synonymous_variant	EC958_RS04440	EC958_RS04440	0	0	0	1	1	1	1	1	1	1	0	0	0	0	0	0	0	0
NZ_HG941718	917096	C	T	missense_variant	EC958_RS04445	EC958_RS04445	0	0	0	1	1	1	1	0	0	0	0	0	0	0	0	0	0	0
NZ_HG941718	919500	C	T	missense_variant	EC958_RS04455	poxB	1	1	1	0	0	0	0	0	0	0	0	0	0	0	0	0	0	0
NZ_HG941718	934091	A	G	missense_variant	EC958_RS04515	clpA	0	1	0	0	0	0	0	0	0	0	0	0	0	0	0	0	0	0
NZ_HG941718	934929	G	A	intragenic_variant	EC958_RS04520	EC958_RS04520	1	1	1	0	0	0	0	0	0	0	0	0	0	0	0	0	0	0
NZ_HG941718	968653	A	C	missense_variant	EC958_RS04690	EC958_RS04690	0	1	0	0	0	0	0	0	0	0	0	0	0	0	0	0	0	0
NZ_HG941718	990741	G	C	missense_variant	EC958_RS04835	dmsA	0	0	0	0	1	1	1	0	0	0	0	0	0	0	0	0	0	0
NZ_HG941718	1007585	T	*,C	synonymous_variant	EC958_RS04915	EC958_RS04915	--	--	--	--	--	--	2	--	0	0	--	2	--	--	0	0	0	0
NZ_HG941718	1007588	T	*,C	synonymous_variant	EC958_RS04915	EC958_RS04915	--	--	--	--	--	--	2	--	0	0	--	2	--	--	0	0	0	0
NZ_HG941718	1034227	G	A	missense_variant	EC958_RS05095	EC958_RS05095	0	0	0	0	0	0	0	0	0	0	0	0	0	0	0	0	1	1
NZ_HG941718	1038420	G	A	missense_variant	EC958_RS05120	EC958_RS05120	0	0	0	0	0	0	0	0	0	0	0	0	0	1	1	1	0	0
NZ_HG941718	1078992	A	G	intergenic_region	EC958_RS05315-EC958_RS05320	ssuE-pyrD	1	1	1	1	1	1	1	1	1	1	0	0	0	1	1	1	0	0
NZ_HG941718	1082842	A	G	synonymous_variant	EC958_RS05335	rlmKL	0	0	0	0	0	0	0	0	0	0	0	0	0	0	0	0	0	1
NZ_HG941718	1091930	G	A	stop_gained	EC958_RS05370	EC958_RS05370	0	0	0	0	0	0	0	0	0	0	1	1	0	0	0	0	0	0
NZ_HG941718	1124309	C	T	synonymous_variant	EC958_RS05555	torC	1	1	1	0	0	0	0	0	0	0	0	0	0	0	0	0	0	0
NZ_HG941718	1128099	C	T	synonymous_variant	EC958_RS05570	cbpM	1	1	1	0	0	0	0	0	0	0	0	0	0	0	0	0	0	0
NZ_HG941718	1129460	T	G	intergenic_region	EC958_RS05575-EC958_RS05580	cbpA-EC958_RS05580	0	0	0	0	0	0	0	0	0	0	1	1	0	0	0	0	0	0
NZ_HG941718	1181636	G	A	missense_variant	EC958_RS05870	dinI	1	1	0	0	0	0	0	0	0	0	0	0	0	0	0	0	0	0
NZ_HG941718	1190085	C	T	synonymous_variant	EC958_RS05915	flgN	1	1	1	0	0	0	0	0	0	0	0	0	0	0	0	0	0	0
NZ_HG941718	1192443	T	A	missense_variant	EC958_RS05940	flgD	1	0	0	0	0	0	0	0	0	0	0	0	0	0	0	0	0	0
NZ_HG941718	1234842	C	T	stop_gained	EC958_RS06140	EC958_RS06140	0	0	0	0	1	1	1	0	0	0	0	0	0	0	0	0	0	0
NZ_HG941718	1262226	G	A	intergenic_region	EC958_RS06315-EC958_RS06320	EC958_RS06315-EC958_RS06320	0	0	0	0	0	0	0	0	0	0	1	1	1	0	0	0	0	0
NZ_HG941718	1263285	C	A	intergenic_region	EC958_RS06320-EC958_RS06325	EC958_RS06320-EC958_RS06325	0	0	0	0	0	0	0	0	0	0	0	0	0	1	1	1	0	0
NZ_HG941718	1304711	G	A,*	intergenic_region	EC958_RS26820-EC958_RS29140	EC958_RS26820-EC958_RS29140	1	1	1	0	2	2	2	0	0	0	0	0	0	2	2	2	0	0
NZ_HG941718	1307669	A	G	synonymous_variant	EC958_RS06595	bluF	0	1	0	0	0	0	0	0	0	0	0	0	0	0	0	0	0	0
NZ_HG941718	1322970	C	A	missense_variant	EC958_RS06735	nhaB	0	0	0	0	0	0	0	0	0	0	0	0	1	0	0	0	0	0
NZ_HG941718	1327529	G	T	missense_variant	EC958_RS06750	EC958_RS06750	0	0	0	1	1	1	1	0	0	0	0	0	0	0	0	0	0	0
NZ_HG941718	1396570	C	T,*	intergenic_region	EC958_RS07090-EC958_RS07095	narK-EC958_RS07095	0	0	0	1	1	2	1	1	1	1	0	0	0	1	1	1	0	0
NZ_HG941718	1422839	C	*,T	intergenic_region	EC958_RS29160-EC958_RS07210	EC958_RS29160-oppA	0	0	0	0	0	1	0	0	2	0	0	0	0	0	1	1	0	0
NZ_HG941718	1446366	G	A,*	missense_variant	EC958_RS07350	EC958_RS07350	1	1	1	0	0	0	0	0	0	0	0	0	2	0	0	0	0	0
NZ_HG941718	1447726	G	A	intergenic_region	EC958_RS07360-EC958_RS07365	EC958_RS07360-EC958_RS07365	0	0	0	0	0	0	0	0	0	0	0	0	1	0	0	0	0	0
NZ_HG941718	1447727	G	A	intergenic_region	EC958_RS07360-EC958_RS07365	EC958_RS07360-EC958_RS07365	0	0	0	0	0	0	0	0	0	0	0	0	1	0	0	0	0	0
NZ_HG941718	1460828	C	*,T	synonymous_variant	EC958_RS07500	EC958_RS07500	0	0	0	0	0	0	0	0	0	0	0	0	1	0	2	2	0	0
NZ_HG941718	1465922	C	T,*	synonymous_variant	EC958_RS07515	EC958_RS07515	1	1	1	0	0	0	0	0	0	0	0	0	2	0	0	0	0	0
NZ_HG941718	1468594	C	T,*	intergenic_region	EC958_RS07535-EC958_RS07540	EC958_RS07535-EC958_RS07540	0	1	0	0	0	0	0	0	0	0	0	0	2	0	0	0	0	0
NZ_HG941718	1475407	C	T,*	missense_variant	EC958_RS07575	EC958_RS07575	0	0	0	0	0	0	0	1	1	1	0	0	2	0	0	0	0	0
NZ_HG941718	1525233	C	T	missense_variant	EC958_RS07825	EC958_RS07825	0	0	0	1	1	1	1	0	0	0	0	0	0	0	0	0	0	0
NZ_HG941718	1545705	C	T	synonymous_variant	EC958_RS07925	EC958_RS07925	0	0	0	0	0	0	0	0	0	0	0	0	0	0	0	0	1	1
NZ_HG941718	1576144	C	T	missense_variant	EC958_RS08080	EC958_RS08080	0	0	0	0	0	0	0	1	1	1	0	0	0	0	0	0	0	0
NZ_HG941718	1617667	A	T	intergenic_region	EC958_RS08230-EC958_RS08235	cybB-EC958_RS08235	0	0	0	0	1	1	1	0	0	0	0	0	0	0	0	0	0	0
NZ_HG941718	1630861	C	T	missense_variant	EC958_RS08315	rlhA	0	0	0	0	0	0	0	0	0	0	1	1	1	0	0	0	0	0
NZ_HG941718	1634099	C	G	intergenic_region	EC958_RS08330-EC958_RS08335	EC958_RS08330-EC958_RS08335	1	1	1	0	0	0	0	0	0	0	0	0	0	0	0	0	0	0
NZ_HG941718	1644160	A	G	intergenic_region	EC958_RS08390-EC958_RS08395	EC958_RS08390-EC958_RS08395	0	1	0	0	0	0	0	0	0	0	0	0	0	0	0	0	0	0
NZ_HG941718	1649261	C	T	synonymous_variant	EC958_RS08410	EC958_RS08410	1	1	1	0	0	0	0	0	0	0	0	0	0	0	0	0	0	0
NZ_HG941718	1652727	C	A	missense_variant	EC958_RS08430	narW	0	0	0	0	0	0	0	0	0	0	1	1	1	0	0	0	0	0
NZ_HG941718	1657753	G	A	synonymous_variant	EC958_RS08440	EC958_RS08440	0	0	0	0	0	0	0	0	0	1	0	0	0	0	0	0	0	0
NZ_HG941718	1692778	C	T	missense_variant	EC958_RS08595	EC958_RS08595	0	0	0	0	0	0	0	0	0	0	1	1	1	0	0	0	0	0
NZ_HG941718	1709669	G	C	missense_variant	EC958_RS08685	ydeE	0	0	0	0	0	0	0	0	0	1	0	0	0	0	0	0	0	0
NZ_HG941718	1749418	G	A	missense_variant	EC958_RS08885	rstB	0	1	0	0	0	0	0	0	0	0	0	0	0	0	0	0	0	0
NZ_HG941718	1834808	G	C	missense_variant	EC958_RS09315	EC958_RS09315	0	0	0	0	0	0	0	0	0	0	0	0	0	0	1	1	0	0
NZ_HG941718	1865420	C	*,A	missense_variant	EC958_RS29225	EC958_RS29225	0	0	0	1	1	1	1	0	0	0	0	0	0	2	1	1	0	0
NZ_HG941718	1880772	C	T	missense_variant	EC958_RS09555	chbB	0	0	0	0	0	0	0	0	0	0	0	0	0	1	1	1	0	0
NZ_HG941718	1889629	C	T	synonymous_variant	EC958_RS09605	astA	0	0	0	1	1	1	1	0	0	0	0	0	0	0	0	0	0	0
NZ_HG941718	1990225	G	A	missense_variant	EC958_RS10175	hexR	0	0	0	0	1	1	1	0	0	0	0	0	0	0	0	0	0	0
NZ_HG941718	2015317	G	A	synonymous_variant	EC958_RS10305	argS	0	1	0	0	0	0	0	0	0	0	0	0	0	0	0	0	0	0
NZ_HG941718	2032047	G	A	synonymous_variant	EC958_RS10390	otsA	0	0	0	0	0	0	0	0	0	0	0	0	0	0	0	0	1	1
NZ_HG941718	2053785	G	A	synonymous_variant	EC958_RS10520	EC958_RS10520	1	1	1	0	0	0	0	0	0	0	0	0	0	0	0	0	0	0
NZ_HG941718	2070258	G	T	intergenic_region	EC958_RS10640-EC958_RS10645	EC958_RS10640-EC958_RS10645	0	0	0	0	1	1	1	0	0	0	0	0	0	0	0	0	0	0
NZ_HG941718	2123588	G	A	synonymous_variant	EC958_RS10990	EC958_RS10990	0	0	0	0	0	0	0	0	0	0	1	1	1	0	0	0	0	0
NZ_HG941718	2128208	A	*,G	intergenic_region	EC958_RS11015-EC958_RS11025	EC958_RS11015-EC958_RS11025	1	1	1	1	1	1	1	1	1	1	1	1	0	1	1	1	2	1
NZ_HG941718	2143194	C	*,T	synonymous_variant	EC958_RS11115	EC958_RS11115	--	--	--	--	--	--	--	0	0	0	2	--	2	--	--	--	2	2
NZ_HG941718	2143205	C	*,T	missense_variant	EC958_RS11115	EC958_RS11115	--	--	--	--	--	--	--	0	0	0	0	--	0	--	--	--	2	2
NZ_HG941718	2143236	G	*,A	synonymous_variant	EC958_RS11115	EC958_RS11115	--	--	--	--	--	--	--	0	0	0	2	--	2	--	--	--	2	2
NZ_HG941718	2143467	C	*,T	synonymous_variant	EC958_RS11115	EC958_RS11115	--	--	--	--	--	--	--	2	2	2	--	--	--	--	--	--	0	0
NZ_HG941718	2149130	T	*,A	synonymous_variant	EC958_RS11135	EC958_RS11135	1	1	1	1	1	1	1	1	1	1	2	1	0	1	1	1	1	1
NZ_HG941718	2179673	G	A,*	intragenic_variant	EC958_RS11380	EC958_RS11380	1	1	1	--	--	--	1	1	1	1	0	1	0	--	--	--	1	1
NZ_HG941718	2179684	C	T,*	intragenic_variant	EC958_RS11380	EC958_RS11380	1	1	1	--	1	--	1	1	1	1	0	1	0	--	--	--	1	1
NZ_HG941718	2210149	G	T	missense_variant	EC958_RS11450	fyuA	0	0	0	0	0	0	0	0	0	0	0	0	0	0	1	1	0	0
NZ_HG941718	2243249	C	T	missense_variant	EC958_RS11610	EC958_RS11610	0	0	0	0	0	0	0	0	0	0	1	1	1	0	0	0	0	0
NZ_HG941718	2264533	G	A	synonymous_variant	EC958_RS11730	EC958_RS11730	0	0	0	1	1	1	1	0	0	0	0	0	0	0	0	0	0	0
NZ_HG941718	2305930	T	G,*	missense_variant	EC958_RS11980	EC958_RS11980	0	1	0	2	2	2	2	0	0	0	0	0	0	2	2	2	0	0
NZ_HG941718	2309492	C	T	synonymous_variant	EC958_RS12000	rfbA	0	1	0	0	0	0	0	0	0	0	0	0	0	0	0	0	0	0
NZ_HG941718	2321838	G	A	synonymous_variant	EC958_RS12045	cpsG	1	1	1	0	0	0	0	0	0	0	0	0	0	0	0	0	0	0
NZ_HG941718	2322614	G	A	synonymous_variant	EC958_RS12050	cpsB	0	0	0	1	1	1	1	1	1	1	0	0	0	0	0	0	0	0
NZ_HG941718	2334682	A	G	missense_variant	EC958_RS12105	wzc	0	0	0	0	0	0	0	0	0	1	0	0	0	0	0	0	0	0
NZ_HG941718	2334694	A	T	missense_variant	EC958_RS12105	wzc	0	0	0	0	1	1	1	0	0	0	0	0	0	0	0	0	0	0
NZ_HG941718	2343820	G	A	missense_variant	EC958_RS12140	EC958_RS12140	1	1	1	1	1	1	1	1	1	1	0	0	0	1	1	1	0	0
NZ_HG941718	2399466	G	*,C	missense_variant	EC958_RS12370	EC958_RS12370	1	2	0	0	0	0	0	0	0	0	0	0	0	0	0	0	0	0
NZ_HG941718	2404037	A	G	missense_variant	EC958_RS12375	EC958_RS12375	0	0	0	0	0	0	0	0	0	0	1	1	1	0	0	0	0	0
NZ_HG941718	2421912	G	A	synonymous_variant	EC958_RS12460	bglX	0	0	0	0	0	0	0	0	0	0	1	1	1	0	0	0	0	0
NZ_HG941718	2458208	G	T	missense_variant	EC958_RS12635	EC958_RS12635	0	0	0	0	0	0	0	0	0	0	0	0	0	1	1	1	0	0
NZ_HG941718	2466354	T	G	synonymous_variant	EC958_RS12670	yeiP	0	0	0	0	0	0	0	1	1	1	0	0	0	0	0	0	0	0
NZ_HG941718	2469815	C	A	synonymous_variant	EC958_RS12685	lpxT	0	0	0	0	0	0	0	0	1	0	0	0	0	0	0	0	0	0
NZ_HG941718	2514232	T	A	missense_variant	EC958_RS12930	rcsC	0	0	0	0	1	1	1	0	0	0	0	0	0	0	0	0	0	0
NZ_HG941718	2530568	T	C	missense_variant	EC958_RS12975	EC958_RS12975	0	0	0	0	0	0	0	0	0	0	0	0	0	0	1	1	0	0
NZ_HG941718	2546052	C	T	missense_variant	EC958_RS13025	inaA	0	0	0	0	0	0	0	0	0	0	0	0	0	1	1	1	0	0
NZ_HG941718	2555104	G	A	missense_variant	EC958_RS13065	EC958_RS13065	0	0	0	0	0	0	0	0	0	0	1	1	1	0	0	0	0	0
NZ_HG941718	2561182	G	A,*	intergenic_region	EC958_RS13090-EC958_RS13095	EC958_RS13090-nudI	0	0	0	1	2	1	1	1	1	1	0	0	0	2	2	2	0	0
NZ_HG941718	2605031	G	A	synonymous_variant	EC958_RS13290	hxpA	0	0	0	0	1	1	1	0	0	0	0	0	0	0	0	0	0	0
NZ_HG941718	2629595	A	C	synonymous_variant	EC958_RS13425	pdxB	0	0	0	1	1	1	1	1	1	1	0	0	0	0	0	0	0	0
NZ_HG941718	2660331	A	T	intergenic_region	EC958_RS13570-EC958_RS13575	EC958_RS13570-EC958_RS13575	0	0	0	0	0	0	0	0	0	0	0	0	0	1	1	1	0	0
NZ_HG941718	2662173	G	A	stop_gained	EC958_RS13580	EC958_RS13580	0	0	0	0	0	0	0	1	1	1	0	0	0	0	0	0	0	0
NZ_HG941718	2685766	C	T	intergenic_region	EC958_RS13675-EC958_RS13680	EC958_RS13675-EC958_RS13680	0	0	0	0	0	0	0	0	0	0	0	0	0	0	0	0	0	1
NZ_HG941718	2692973	G	A	synonymous_variant	EC958_RS13715	EC958_RS13715	1	1	1	0	0	0	0	0	0	0	0	0	0	0	0	0	0	0
NZ_HG941718	2696936	G	A	missense_variant	EC958_RS13730	EC958_RS13730	0	0	0	0	0	0	0	0	0	0	0	0	0	0	0	0	1	1
NZ_HG941718	2706500	C	T	missense_variant	EC958_RS13775	EC958_RS13775	0	0	0	0	0	0	0	0	0	0	1	1	1	0	0	0	0	0
NZ_HG941718	2734186	G	A	missense_variant	EC958_RS13940	murQ	0	0	0	0	0	0	0	0	0	0	0	0	0	1	1	1	0	0
NZ_HG941718	2750836	A	G	missense_variant	EC958_RS14025	EC958_RS14025	0	0	0	0	0	0	0	0	0	0	1	1	1	0	0	0	0	0
NZ_HG941718	2758623	A	T	missense_variant	EC958_RS14070	EC958_RS14070	0	0	0	1	1	1	1	1	1	1	0	0	0	1	1	1	0	0
NZ_HG941718	2793999	C	T	synonymous_variant	EC958_RS14220	pdeF	0	0	0	0	0	0	0	0	0	0	0	0	0	0	0	0	1	1
NZ_HG941718	2838328	A	G	missense_variant	EC958_RS14375	EC958_RS14375	0	0	0	0	0	0	0	0	0	0	0	0	0	0	1	1	0	0
NZ_HG941718	2847991	C	A	missense_variant	EC958_RS14425	EC958_RS14425	1	1	1	1	1	1	1	1	1	1	0	0	0	1	1	1	0	0
NZ_HG941718	2866690	C	A	synonymous_variant	EC958_RS14480	purL	1	1	1	0	0	0	0	0	0	0	0	0	0	0	0	0	0	0
NZ_HG941718	2871886	C	T	intergenic_region	EC958_RS14510-EC958_RS14520	shoB-EC958_RS14520	0	0	0	0	0	0	0	1	1	1	0	0	0	0	0	0	0	0
NZ_HG941718	2879699	G	A	stop_gained	EC958_RS14560	rseB	0	0	0	0	0	0	0	0	0	0	1	0	0	0	0	0	0	0
NZ_HG941718	2949924	C	T	stop_gained	EC958_RS14930	emrR	0	0	0	0	0	0	0	0	0	0	0	0	1	0	0	0	0	0
NZ_HG941718	2965835	T	A	missense_variant	EC958_RS15040	mltB	0	0	0	0	0	0	0	0	0	0	0	0	0	1	1	1	0	0
NZ_HG941718	2998244	C	T	synonymous_variant	EC958_RS15210	mutS	0	0	0	0	0	0	0	0	0	0	1	1	1	0	0	0	1	1
NZ_HG941718	3005471	T	C	synonymous_variant	EC958_RS15250	EC958_RS15250	0	0	0	0	0	0	0	0	0	0	1	1	0	0	0	0	0	0
NZ_HG941718	3007366	T	A	stop_lost&splice_region_variant	EC958_RS15260	rpoS	0	0	0	0	0	0	0	0	0	0	0	0	0	0	0	0	1	1
NZ_HG941718	3034872	C	T	intergenic_region	EC958_RS15395-EC958_RS15400	EC958_RS15395-EC958_RS15400	0	0	0	0	0	0	0	0	0	0	1	1	1	0	0	0	0	0
NZ_HG941718	3053409	C	T	missense_variant	EC958_RS15465	barA	0	1	0	0	0	0	0	0	0	0	0	0	0	0	0	0	0	0
NZ_HG941718	3105504	A	G	missense_variant	EC958_RS15695	vgrG	0	0	0	0	0	0	0	0	0	0	1	1	0	0	0	0	0	0
NZ_HG941718	3156071	A	T	missense_variant	EC958_RS15900	lplT	0	0	0	0	0	0	0	1	1	1	0	0	0	0	0	0	0	0
NZ_HG941718	3208764	G	T	synonymous_variant	EC958_RS16100	recJ	0	1	0	0	0	0	0	0	0	0	0	0	0	0	0	0	0	0
NZ_HG941718	3222474	A	C	missense_variant	EC958_RS16165	ubiI	0	0	0	0	1	1	1	0	0	0	0	0	0	0	0	0	0	0
NZ_HG941718	3258444	C	T	synonymous_variant	EC958_RS16360	metK	0	0	0	0	0	0	0	0	0	0	1	1	1	0	0	0	0	0
NZ_HG941718	3280662	T	G	synonymous_variant	EC958_RS16495	EC958_RS16495	0	0	0	0	0	0	0	0	0	0	1	1	1	0	0	0	0	0
NZ_HG941718	3294876	A	T,*	intergenic_region	EC958_RS29355-EC958_RS16585	EC958_RS29355-EC958_RS16585	0	1	0	0	0	0	0	0	0	2	0	0	0	2	0	2	0	0
NZ_HG941718	3321630	C	G	synonymous_variant	EC958_RS16715	iha	0	0	0	0	1	1	1	0	0	0	0	0	0	0	0	0	0	0
NZ_HG941718	3337219	A	*,T	missense_variant	EC958_RS16810	EC958_RS16810	0	0	--	--	--	--	--	--	--	--	--	--	0	2	2	2	0	0
NZ_HG941718	3337348	G	*,A	missense_variant	EC958_RS16810	EC958_RS16810	0	0	--	--	--	--	--	--	--	--	--	--	0	--	2	2	0	0
NZ_HG941718	3337664	G	*,A	synonymous_variant	EC958_RS16810	EC958_RS16810	0	0	--	--	--	--	--	--	--	--	--	--	0	2	2	2	0	0
NZ_HG941718	3338046	C	*,T	synonymous_variant	EC958_RS16810	EC958_RS16810	0	0	--	--	--	--	--	--	--	--	--	--	0	2	2	2	0	0
NZ_HG941718	3341300	G	T,*	missense_variant	EC958_RS29365	EC958_RS29365	1	1	1	2	1	0	1	1	1	1	1	1	1	2	2	2	1	1
NZ_HG941718	3346786	C	T,*	synonymous_variant	EC958_RS16865	ag43	1	0	2	2	2	2	2	0	0	0	0	0	2	2	2	2	0	2
NZ_HG941718	3359959	T	A,*	intergenic_region	EC958_RS16940-EC958_RS16945	EC958_RS16940-EC958_RS16945	1	1	1	1	2	1	1	1	2	1	0	0	0	2	2	2	0	0
NZ_HG941718	3360400	G	A,*	intergenic_region	EC958_RS16945-EC958_RS16950	EC958_RS16945-EC958_RS16950	1	1	1	1	2	1	1	1	2	1	0	0	0	2	2	2	0	0
NZ_HG941718	3363078	A	G,*	intergenic_region	EC958_RS16955-EC958_RS16960	EC958_RS16955-EC958_RS16960	1	1	0	--	--	--	--	1	--	1	--	--	--	--	--	--	--	--
NZ_HG941718	3363287	T	C,*	intergenic_region	EC958_RS16955-EC958_RS16960	EC958_RS16955-EC958_RS16960	1	1	1	--	1	1	0	1	--	1	--	--	--	--	--	--	--	--
NZ_HG941718	3365040	G	A,*	synonymous_variant	EC958_RS16965	EC958_RS16965	1	1	1	1	1	1	1	1	2	1	0	0	0	2	2	2	0	0
NZ_HG941718	3368258	G	C,*	missense_variant	EC958_RS16980	EC958_RS16980	1	0	0	0	0	0	0	0	2	0	2	2	2	2	2	2	2	2
NZ_HG941718	3379667	A	*,G	intergenic_region	EC958_RS17010-EC958_RS17015	EC958_RS17010-EC958_RS17015	1	1	1	1	1	1	1	1	1	1	2	0	2	1	1	1	1	1
NZ_HG941718	3385017	G	*,T	missense_variant	EC958_RS17045	gspG	1	1	1	1	1	1	1	1	1	1	0	0	0	1	1	1	2	2
NZ_HG941718	3400370	T	C,*	missense_variant	EC958_RS17095	glcB	0	0	0	1	1	1	1	0	0	0	2	2	2	2	2	2	2	2
NZ_HG941718	3448978	C	A	synonymous_variant	EC958_RS17345	EC958_RS17345	0	1	0	0	0	0	0	0	0	0	0	0	0	0	0	0	0	0
NZ_HG941718	3461127	G	A	synonymous_variant	EC958_RS17395	ygiW	0	0	0	1	1	1	1	1	1	1	0	0	0	1	1	1	0	0
NZ_HG941718	3473837	T	C	missense_variant	EC958_RS17470	parE	0	0	0	0	0	0	0	0	0	0	0	0	0	1	1	1	0	0
NZ_HG941718	3516184	G	A	missense_variant	EC958_RS17675	rpoD	0	1	0	0	0	0	0	0	0	0	0	0	0	0	0	0	0	0
NZ_HG941718	3581402	G	A	synonymous_variant	EC958_RS18000	EC958_RS18000	0	0	0	0	1	1	1	0	0	0	0	0	0	0	0	0	0	0
NZ_HG941718	3589571	G	T	synonymous_variant	EC958_RS18050	rsmI	0	0	0	0	0	0	0	0	0	0	0	0	0	1	1	1	0	0
NZ_HG941718	3605367	T	A	missense_variant	EC958_RS18140	nlpI	0	0	0	0	0	1	0	0	0	0	0	0	0	0	0	0	0	0
NZ_HG941718	3615423	G	T	intergenic_region	EC958_RS18180-EC958_RS18185	EC958_RS18180-argG	0	0	0	0	0	0	0	0	0	0	1	1	1	0	0	0	0	0
NZ_HG941718	3629888	C	T	synonymous_variant	EC958_RS18255	rpmA	0	0	0	0	0	0	0	0	0	0	0	0	0	0	0	0	1	1
NZ_HG941718	3643958	G	C	missense_variant	EC958_RS18355	rapZ	0	1	0	0	0	0	0	0	0	0	0	0	0	0	0	0	0	0
NZ_HG941718	3659663	G	A	missense_variant	EC958_RS18415	nanT	0	0	0	0	0	0	0	0	0	0	0	0	0	0	0	0	1	1
NZ_HG941718	3679516	G	C	synonymous_variant	EC958_RS18515	EC958_RS18515	1	1	1	0	0	0	0	0	0	0	0	0	0	0	0	0	0	0
NZ_HG941718	3711072	A	G	missense_variant	EC958_RS18665	acrF	0	0	0	0	0	0	0	0	0	0	0	0	0	0	0	0	0	1
NZ_HG941718	3767033	G	A	synonymous_variant	EC958_RS19040	fusA	1	1	1	0	0	0	0	0	0	0	0	0	0	0	0	0	0	0
NZ_HG941718	3875549	T	A	synonymous_variant	EC958_RS19555	EC958_RS19555	0	0	0	0	0	0	0	0	0	0	1	1	1	0	0	0	0	0
NZ_HG941718	4023611	C	T	synonymous_variant	EC958_RS20250	xylG	1	1	1	0	0	0	0	0	0	0	0	0	0	0	0	0	0	0
NZ_HG941718	4050720	G	*,T	missense_variant	EC958_RS20370	selB	0	0	0	1	0	0	0	2	2	2	0	0	0	1	0	0	0	0
NZ_HG941718	4054495	G	A	synonymous_variant	EC958_RS20380	EC958_RS20380	0	0	0	0	0	0	0	1	1	1	0	0	0	0	0	0	0	0
NZ_HG941718	4111250	A	G	missense_variant	EC958_RS20655	spoT	1	0	0	0	0	0	0	0	0	0	0	0	0	0	0	0	0	0
NZ_HG941718	4128902	A	G	missense_variant	EC958_RS20725	yicI	0	0	0	0	0	0	0	0	0	0	0	0	0	1	1	1	0	0
NZ_HG941718	4191951	G	T,*	synonymous_variant	EC958_RS21030	ag43	1	1	1	--	--	--	0	1	1	--	1	1	--	--	--	--	1	1
NZ_HG941718	4192510	C	A,*	missense_variant	EC958_RS21030	ag43	1	1	1	--	--	--	--	1	1	1	1	1	0	--	--	--	1	1
NZ_HG941718	4207666	A	G	synonymous_variant	EC958_RS21150	uhpT	0	0	0	0	0	0	0	1	1	1	0	0	0	0	0	0	0	0
NZ_HG941718	4233903	C	*,T	intergenic_region	EC958_RS21285-EC958_RS21290	dgoR-EC958_RS21290	0	0	0	0	0	1	0	2	2	2	0	0	0	0	0	0	0	0
NZ_HG941718	4247044	G	A,*	intergenic_region	EC958_RS21355-EC958_RS21360	tnaC-tnaA	1	1	1	0	0	0	0	0	0	0	0	0	0	0	0	2	0	0
NZ_HG941718	4248834	G	A	stop_gained	EC958_RS21365	tnaB	1	1	1	0	0	0	0	0	0	0	0	0	0	0	0	0	0	0
NZ_HG941718	4305326	G	A	intragenic_variant	EC958_RS21620	EC958_RS21620	0	0	0	0	0	0	0	0	0	0	0	0	0	0	0	0	1	1
NZ_HG941718	4342100	C	T	missense_variant	EC958_RS21815	EC958_RS21815	1	1	1	0	0	0	0	0	0	0	0	0	0	0	0	0	0	0
NZ_HG941718	4391961	C	T	missense_variant	EC958_RS22050	EC958_RS22050	1	1	1	0	0	0	0	0	0	0	0	0	0	0	0	0	0	0
NZ_HG941718	4414680	A	G	intergenic_region	EC958_RS22160-EC958_RS22165	hemG-EC958_RS22165	1	1	1	0	0	0	0	0	0	0	0	0	0	0	0	0	0	0
NZ_HG941718	4445654	C	G	missense_variant	EC958_RS22305	EC958_RS22305	0	0	0	1	1	1	1	0	0	0	0	0	0	0	0	0	0	0
NZ_HG941718	4465822	C	A	missense_variant	EC958_RS22425	rhaD	0	0	0	0	0	0	0	0	0	0	0	0	0	0	0	0	0	1
NZ_HG941718	4479615	A	T	missense_variant	EC958_RS22500	pfkA	0	0	0	0	0	0	0	0	0	0	0	0	0	0	0	0	0	1
NZ_HG941718	4480297	G	A	missense_variant	EC958_RS22500	pfkA	0	0	0	0	1	1	1	0	0	0	0	0	0	0	0	0	0	0
NZ_HG941718	4548819	C	T	intragenic_variant	EC958_RS22805	rrf	1	1	1	0	0	0	0	0	0	0	0	0	0	0	0	0	0	0
NZ_HG941718	4559597	G	A	missense_variant	EC958_RS22885	rpoB	0	0	0	0	0	0	0	1	1	1	0	0	0	0	0	0	0	0
NZ_HG941718	4563648	C	T	missense_variant	EC958_RS22890	rpoC	0	0	0	0	0	0	0	0	0	1	0	0	0	0	0	0	0	0
NZ_HG941718	4583886	A	G	intergenic_region	EC958_RS22980-EC958_RS22995	purH-EC958_RS22995	0	0	0	0	0	0	0	1	1	1	0	0	0	0	0	0	0	0
NZ_HG941718	4588921	T	G	intragenic_variant	EC958_RS23010	rrf	0	0	0	0	0	0	0	1	1	1	0	0	0	0	0	0	0	0
NZ_HG941718	4588996	C	T	intragenic_variant	EC958_RS23010	rrf	0	0	0	0	0	0	0	0	0	0	1	1	0	0	0	0	0	0
NZ_HG941718	4642066	G	T	missense_variant	EC958_RS23260	EC958_RS23260	0	0	0	0	0	0	0	0	0	0	0	0	0	1	1	1	0	0
NZ_HG941718	4674138	C	T	synonymous_variant	EC958_RS23390	soxR	1	1	1	0	0	0	0	0	0	0	0	0	0	0	0	0	0	0
NZ_HG941718	4678340	C	T	missense_variant	EC958_RS23405	EC958_RS23405	1	1	1	0	0	0	0	0	0	0	0	0	0	0	0	0	0	0
NZ_HG941718	4727186	C	T	intergenic_region	EC958_RS23645-EC958_RS23650	phnC-yjdN	0	0	0	0	0	1	0	0	0	0	0	0	0	0	0	0	0	0
NZ_HG941718	4775756	A	G	missense_variant	EC958_RS23830	EC958_RS23830	0	0	0	0	0	0	0	0	0	0	0	0	0	0	1	1	0	0
NZ_HG941718	4781301	G	A	synonymous_variant	EC958_RS23855	EC958_RS23855	1	1	1	1	1	1	1	1	1	1	0	0	0	1	1	1	0	0
NZ_HG941718	4791898	C	T	synonymous_variant	EC958_RS23915	EC958_RS23915	0	0	0	1	1	1	1	0	0	0	0	0	0	0	0	0	0	0
NZ_HG941718	4809515	G	T	missense_variant	EC958_RS24005	EC958_RS24005	0	0	0	0	0	0	0	0	0	0	0	0	0	0	0	0	1	1
NZ_HG941718	4829341	G	T	synonymous_variant	EC958_RS24105	EC958_RS24105	0	0	0	0	1	1	1	0	0	0	0	0	0	0	0	0	0	0
NZ_HG941718	4943757	C	T	synonymous_variant	EC958_RS24690	EC958_RS24690	0	0	0	0	0	0	0	0	0	0	0	0	1	0	0	0	0	0
NZ_HG941718	4958424	A	G	intergenic_region	EC958_RS24770-EC958_RS24775	EC958_RS24770-EC958_RS24775	0	0	0	1	1	1	1	0	0	0	0	0	0	0	0	0	0	0
NZ_HG941718	4961474	G	*,T	intergenic_region	EC958_RS24795-EC958_RS24800	EC958_RS24795-EC958_RS24800	1	2	2	0	0	0	0	0	0	0	0	0	0	0	0	1	0	0
NZ_HG941718	4963029	C	T,*	intergenic_region	EC958_RS24805-EC958_RS24810	EC958_RS24805-EC958_RS24810	1	1	1	2	2	2	1	1	1	1	0	0	0	2	0	2	0	0
NZ_HG941718	4978399	C	*,T	missense_variant	EC958_RS24890	EC958_RS24890	0	0	0	1	0	0	0	2	2	2	0	0	0	0	1	1	0	0
NZ_HG941718	5014494	G	C	intergenic_region	EC958_RS25050-EC958_RS25065	nanC-fimB	1	0	0	0	0	0	0	0	0	0	0	0	0	0	0	0	0	0
NZ_HG941718	5031795	G	*,T	intergenic_region	EC958_RS25160-EC958_RS29450	EC958_RS25160-EC958_RS29450	0	0	0	1	1	1	1	0	0	0	2	2	2	1	1	1	0	1
NZ_HG941718	5036203	A	G	intergenic_region	EC958_RS25190-EC958_RS25195	EC958_RS25190-kptA	1	1	1	0	0	0	0	0	0	0	0	0	0	0	0	0	0	0
NZ_HG941718	5042909	T	A	synonymous_variant	EC958_RS25230	mdtM	0	0	0	0	0	0	0	0	0	0	0	0	0	1	1	1	0	0
NZ_HG941718	5049863	A	G	synonymous_variant	EC958_RS25255	EC958_RS25255	0	0	0	1	1	1	1	0	0	0	0	0	0	0	0	0	0	0
NZ_HG941718	5058889	T	C	missense_variant	EC958_RS25295	btsT	0	0	0	0	0	0	0	0	0	0	0	0	0	0	0	0	1	1
NZ_HG941718	5077686	G	A	intergenic_region	EC958_RS25410-EC958_RS25415	EC958_RS25410-prfC	0	1	0	0	0	0	0	0	0	0	0	0	0	0	0	0	0	0
