# Supplementary material for: Epidemiology of E. coli in Cystic Fibrosis Airways Demonstrates the Capacity for Persistent Infection but Not Patient-Patient Transmission
Source: Front Microbiol. 2020 Mar 20;11:475. doi: 10.3389/fmicb.2020.00475 (PMC7100150; doi:10.3389/fmicb.2020.00475)
Supplement: Supplementary file 4 [file Data_Sheet_4.xlsx]

## Sheet: Sheet1
Supplementary Table 10. List of segregating SNPs among sequenced ST-1193 isolates. SNP presence/absence is shown in each isolate's column: 0 indicates the reference base, 1 the first alternate base, 2 the second alternate base, and so on.
Position = position of SNP in reference genome
Ref = reference base at SNP position
Alt = alternate base(s) at SNP position; * = ambiguous base (gap, N)
Columns H to Y = presence/absence of SNP; 0 = reference base, 1 = first alternate base, 2 = second alternate base, -- = ambiguous base call at that position for that isolate
Chromosome	Pos	Ref	Alt	Effect	Gene_ID	Gene_Short_Name	A329-E111-18-01-2016	A329-E96-16-06-2014	A357-E34-10-12-2010	A357-E92-04-11-2010
NZ_CP030111	254354	G	T	missense_variant	DPQ29_RS01215	DPQ29_RS01215	0	0	1	1
NZ_CP030111	486571	T	A	missense_variant	DPQ29_RS02465	DPQ29_RS02465	1	0	0	0
NZ_CP030111	514224	G	A	stop_gained	DPQ29_RS02600	DPQ29_RS02600	0	1	0	0
NZ_CP030111	778088	G	A	missense_variant	DPQ29_RS04020	DPQ29_RS04020	1	1	0	0
NZ_CP030111	805438	G	T	missense_variant	DPQ29_RS04135	DPQ29_RS04135	0	0	1	1
NZ_CP030111	809020	G	*,C	missense_variant	DPQ29_RS04150	DPQ29_RS04150	1	2	0	1
NZ_CP030111	844464	A	G	missense_variant	DPQ29_RS04310	DPQ29_RS04310	1	1	0	0
NZ_CP030111	987902	G	A	synonymous_variant	DPQ29_RS05075	DPQ29_RS05075	0	0	1	1
NZ_CP030111	1100487	A	T	missense_variant	DPQ29_RS05550	DPQ29_RS05550	1	1	0	0
NZ_CP030111	1169347	G	T	synonymous_variant	DPQ29_RS05895	DPQ29_RS05895	1	1	0	0
NZ_CP030111	1276490	T	C	intergenic_region	DPQ29_RS06520-DPQ29_RS06525	DPQ29_RS06520-DPQ29_RS06525	0	0	1	1
NZ_CP030111	1339259	T	C	missense_variant	DPQ29_RS06810	DPQ29_RS06810	0	0	1	1
NZ_CP030111	1387562	C	T	missense_variant	DPQ29_RS07060	DPQ29_RS07060	0	0	1	1
NZ_CP030111	1453957	A	G	missense_variant	DPQ29_RS07385	DPQ29_RS07385	0	0	1	1
NZ_CP030111	1474349	G	A	missense_variant	DPQ29_RS07500	DPQ29_RS07500	1	0	0	0
NZ_CP030111	1569968	T	C	synonymous_variant	DPQ29_RS07985	DPQ29_RS07985	0	0	1	1
NZ_CP030111	1611666	G	A	intergenic_region	DPQ29_RS08185-DPQ29_RS08190	DPQ29_RS08185-DPQ29_RS08190	0	0	1	1
NZ_CP030111	1798205	T	C	intergenic_region	DPQ29_RS09050-DPQ29_RS09055	DPQ29_RS09050-DPQ29_RS09055	0	0	1	1
NZ_CP030111	1798384	C	G	missense_variant	DPQ29_RS09055	DPQ29_RS09055	0	0	1	1
NZ_CP030111	1882966	G	A	missense_variant	DPQ29_RS09425	DPQ29_RS09425	1	1	0	0
NZ_CP030111	2109519	G	A	missense_variant	DPQ29_RS10680	DPQ29_RS10680	0	0	1	1
NZ_CP030111	2204998	G	A	missense_variant	DPQ29_RS11210	DPQ29_RS11210	0	0	1	1
NZ_CP030111	2515804	A	G	missense_variant	DPQ29_RS12875	DPQ29_RS12875	0	1	0	0
NZ_CP030111	2528997	G	A	missense_variant	DPQ29_RS12920	DPQ29_RS12920	0	0	1	1
NZ_CP030111	2770513	A	G	synonymous_variant	DPQ29_RS14260	DPQ29_RS14260	0	0	1	1
NZ_CP030111	2791066	G	A	intergenic_region	DPQ29_RS14420-DPQ29_RS14425	DPQ29_RS14420-DPQ29_RS14425	1	1	0	0
NZ_CP030111	2815861	C	T	missense_variant	DPQ29_RS14555	DPQ29_RS14555	1	1	0	0
NZ_CP030111	2866012	G	*,A	synonymous_variant	DPQ29_RS14870	DPQ29_RS14870	0	1	2	2
NZ_CP030111	2912235	G	A	missense_variant	DPQ29_RS15175	DPQ29_RS15175	1	1	0	0
NZ_CP030111	3068904	G	A	synonymous_variant	DPQ29_RS16000	DPQ29_RS16000	1	0	0	0
NZ_CP030111	3108292	A	C	missense_variant	DPQ29_RS16150	DPQ29_RS16150	0	0	1	1
NZ_CP030111	3149300	C	T	intergenic_region	DPQ29_RS16355-DPQ29_RS16360	DPQ29_RS16355-DPQ29_RS16360	1	1	0	0
NZ_CP030111	3231999	A	T	missense_variant	DPQ29_RS16755	DPQ29_RS16755	0	0	1	1
NZ_CP030111	3239647	G	A	synonymous_variant	DPQ29_RS16780	DPQ29_RS16780	1	1	0	0
NZ_CP030111	3470748	G	A	synonymous_variant	DPQ29_RS18000	gcl	0	0	1	1
NZ_CP030111	3507573	G	A	missense_variant	DPQ29_RS18195	DPQ29_RS18195	1	1	0	0
NZ_CP030111	3514628	A	G	missense_variant	DPQ29_RS18235	DPQ29_RS18235	0	0	1	1
NZ_CP030111	3636934	G	T	missense_variant	DPQ29_RS18850	prpD	0	0	1	1
NZ_CP030111	3823186	A	T	missense_variant	DPQ29_RS19815	tsaA	1	1	0	0
NZ_CP030111	4092437	A	G	synonymous_variant	DPQ29_RS21125	DPQ29_RS21125	0	0	1	1
NZ_CP030111	4293468	C	A	missense_variant	DPQ29_RS22220	DPQ29_RS22220	1	1	0	0
NZ_CP030111	4598884	G	T	missense_variant	DPQ29_RS23805	rpoC	0	1	0	0
NZ_CP030111	4686258	G	A	stop_gained	DPQ29_RS24195	DPQ29_RS24195	1	0	0	0
NZ_CP030111	4693611	G	A	missense_variant	DPQ29_RS24235	cpxR	0	0	0	1
NZ_CP030111	4920463	G	T	synonymous_variant	DPQ29_RS25360	DPQ29_RS25360	0	0	1	1
